# Supplementary material for: Cervical epithelial damage promotes Ureaplasma parvum ascending infection, intrauterine inflammation and preterm birth induction in mice
Source: Nat Commun. 2020 Jan 10;11:199. doi: 10.1038/s41467-019-14089-y (PMC6954262; doi:10.1038/s41467-019-14089-y)
Supplement: Supplementary file 4 — Source Data [file 41467_2019_14089_MOESM4_ESM.xlsx]

## Sheet: Sheet1
Source data file for Pavlidis et al., Cervical epithelial damage promotes Ureaplasma parvum ascending infection, intrauterine inflammation and preterm birth induction in mice
Figure 1b		PBS	2% N-9	5% N-9	10% N-9
Epithelial injury score		2.33333	5	4.33333	4.66667
		1.66667	3.33333	3.33333	5
		1.33333	4.33333	4	5
		3	4.66667		3
Figure 2c		PBS	2% N-9	5% N-9	10% N-9
Neutrophil infiltrations		1	4	1	3
		1	2	2	5
		1	1	1	5
		1	4		2
Figure 3b		PBS	2% N-9	5% N-9	10% N-9
Epithelial proliferation (%)		31.87	48.72	39.55	49.68
		30.22	35.45	43.54	60.11
		29.75	39.39	48.73	43.68
		35.06	45.26		48.36
Figure 4b		PBS+USM	N9+USM	PBS+UP	N9+UP
Bioluminescence		588.8	693.2	1705	734.6
		645.7	592.9	728.3	2581
		772.7	733.5	705.6	345400
		664.7	828.3	5116	731.9
		689.8	656.9	923.6	280900
		693.8	580.9	1860	4716
		695.7	536.1	1237	892.8
		572.4	1032	842.2	681.1
		637.2	1035	665.4	445800
		1003	618.8	2004	911.5
			708.5	156500	3500
				926.7	1331
				1045	1233
				19290	14610
				808.1	40580
				1098	718.8
				689.6	35880
				709	34840
				937	54550
				2048	2388
				458.6	1290
					818.6
					133400
Figure 5a		Vaginal Flush			Amniotic Fluid proximal			Amniotic Fluid distal
UP titres		PBS+UP	N9+UP		PBS+UP	N9+UP		PBS+UP	N9+UP
		100000	10000		5050	55000		505	100
		10000000	1000		50.5	10		0	0
		100000	100000		10	505		50	1
		10000	10000		10000	50		1	1
		10	10		500050	1000000		100	1
		1000000	10000000		500500	550000		10	5005000
		10000000	100000		50005	5500000		505	5050000
		10000	100		10000	10000000		5.5	10000000
		100000	10000		50500	5005000		10000	5500000
		100000	100000		50050	55000		5000.5	5000500
		1000000	100000		50500	5050000		100	500500
		10000	1000000		5050	1000000		500	1000
		100000	10000		10000	1000000		10	5050
		1000000	100000		55	5005000		0	10000000
		10000	10000		50.5	100000		50	5500
		10000	100000		5000.5	5500000		50500	50.5
		100000	1000		50050	55000		1	50.5
		1000000	100		505	10		0	1
Figure 6a		Placenta proximal			Placenta distal
ureC copy number		PBS+UP	N9+UP		PBS+UP	N9+UP
		2916.66	41713.5		5983.05	325.179
		10034.6	26328		3007.31	25334.5
		17529.9	23620.5		2346.44	16295.2
		1380.2	24420.6		5607.97	7083.3
		17545.1	36109.3		3903.62	10986.1
		12911.2	7233		8071.43	131.554
			47006.5			30100.4
Figure 6b		Placenta proximal			Placenta distal
ureC copy number		PBS+UP	N9+UP		PBS+UP	N9+UP
		5944.23	61241.8		10051.2	4177.3
		40053.1	45071.8		4204.25	26445.5
		25327.1	58234.6		2499.86	28000.1
		1373.27	82651.7		6758.88	116206
		54195.2	34369.2		46432.1	33968.8
		8721.59	23785.7		17187.1	28805.2
			32533.4			78166.8
Figure 6c		Uterus proximal			Uterus distal
ureC copy number		PBS+UP	N9+UP		PBS+UP	N9+UP
		556.902	12316.1		9865.09	659.712
		1020.83	4039.54		268.888	1873.91
		11147.4	9739.64		2233.67	10621.1
		2957.23	11779.5		1819.9	3982.13
		1682	3406.01		2426.16	4200.39
		5777	1658.97		2162.91	50.677
			1733.21			17577.1
Figure 6d		Fetal lung proximal			Fetal lung distal
ureC copy number		PBS+UP	N9+UP		PBS+UP	N9+UP
		747.953	147.628		19.6223	13.4766
		59.388	37.4833		9.37327	21.8362
		93.5719	540.64		122.759	33.9734
		54.4498	1402.61		43.1347	312.023
		181.057	65.0364		203.931	76.2966
		176.238	78.6977		46.2581	23.6026
			64.1792			107.04
Figure 7
PTB rates		PBS+USM	N9+USM	PBS+UP	N9+UP
		0/19	1/15	4/31	10/36
Figure 8a			Placenta proximal				Figure 8b			Placenta distal
CXCL-2 (pg/ml)		PBS+USM	N-9+USM	PBS+UP	N-9+UP		CXCL-2 (pg/ml)		PBS+USM	N-9+USM	PBS+UP	N-9+UP
		not detected	not detected	75.005	120.467				6.709	not detected	73.702	60.476
		not detected	61.312	110.039	109.536				23.071	71.061	88.943	67.396
		31.072	63.338	412.816	92.399				9.244	46.33	79.954	181.969
		65.405	87.036	72.356	169.646				71.277	75.009	88.312	134.719
		84.074	68.881	163.728	423.011				67.507	80.279	123.582	138.668
		45.642	73.544		196.298				47.668	72.62		75.742
												166.257
Figure 8c			Placenta proximal				Figure 8d			Placenta distal
TNFα (pg/ml)		PBS+USM	N-9+USM	PBS+UP	N-9+UP		TNFα (pg/ml)		PBS+USM	N-9+USM	PBS+UP	N-9+UP
		not detected	0.734036	2.53453	2.51925				not detected	2.25623	1.77885	1.02763
		not detected	0.774307	4.71764	2.90525				not detected	0.946032	3.86782	1.39957
		not detected	0.667568	7.70774	9.76949				not detected	not detected	3.26323	4.9392
		not detected	1.06717	1.62826	4.04269				not detected	0.795918	not detected	4.7129
		not detected	0.666667	1.31368	3.04518				not detected	1.48981	1.65914	11.9682
		not detected	not detected		2.39199				not detected	0.96222	2.32855	4.71471
												42.3354
Figure 8e			Myometrium proximal				Figure 8f			Myometrium distal
CXCL-2 (pg/ml)		PBS+USM	N-9+USM	PBS+UP	N-9+UP		CXCL-2 (pg/ml)		PBS+USM	N-9+USM	PBS+UP	N-9+UP
		52.4446	not detected	48.7497	88.2267				27.129	not detected	78.8797	17.1805
		37.094	17.5991	73.2339	55.5256				21.9453	not detected	53.4473	137.206
		not detected	not detected	31.4642	137.407				23.7192	24.1052	56.4008	95.6321
		21.3565	32.2199	91.9246	503.315				92.6913	17.3771	21.8422	63.7691
		75.6391	28.9325	83.7126	366.382				43.7861	40.2222	59.9414	88.0592
		31.9119	29.1855		45.5523					26.1276	71.4893	23.8018
					65.4502
Figure 8g			Myometrium proximal				Figure 8h			Myometrium distal
TNFα (pg/ml)		PBS+USM	N-9+USM	PBS+UP	N-9+UP		TNFα (pg/ml)		PBS+USM	N-9+USM	PBS+UP	N-9+UP
		not detected	not detected	2.40675	1.63957				not detected	not detected	2.74944	0.715885
		not detected	not detected	3.50666	2.06041				not detected	not detected	1.56264	12.1112
		not detected	not detected	1.0447	8.40132				2.88028	0.710714	2.24751	1.19792
		0.597699	0.836054	2.51885	7.89096				2.16424	0.777832	0.775229	1.82914
		2.17913	0.681944	2.33546	13.7896				1.10109	0.83839	1.96535	2.03546
		1.0707	0.638472		1.26632					0.894156	1.16954	2.35714
					1.57095							0.489483
Figure 8i			Fetal membranes proximal				Figure 8j			Fetal membranes distal
CXCL-2 (pg/ml)		PBS+USM	N-9+USM	PBS+UP	N-9+UP		CXCL-2 (pg/ml)		PBS+USM	N-9+USM	PBS+UP	N-9+UP
		14.2028	not detected	184.405	64.3511				8.8721	not detected	113.162	11.8059
		not detected	not detected	65.4851	21.2487				not detected	not detected	17.7285	3.35445
		not detected	not detected	64.3393	179.65				not detected	not detected	4.21909	72.7321
		47.8761	59.85	61.2538	118.939				not detected	53.8252	13.6081	51.7984
		58.5349	74.0235	not detected	169				41.3338	49.788	#DIV/0!	10.5577
		62.8042	0.247979	78.609	174.18				48.5587	not detected	60.9424	6.82946
					48.0278							14.6667
Figure 9												Figure 9									Figure 9
Placenta						TNFα									IL-1β									CXCL-1
Fold change			PBS+USM		N-9+USM		PBS+UP		N-9+UP			PBS+USM		N-9+USM		PBS+UP		N-9+UP			PBS+USM		N-9+USM		PBS+UP		N-9+UP
			Proximal	Distal	Proximal	Distal	Proximal	Distal	Proximal	Distal		Proximal	Distal	Proximal	Distal	Proximal	Distal	Proximal	Distal		Proximal	Distal	Proximal	Distal	Proximal	Distal	Proximal	Distal
			1.31607	0.875928	0.795028	0.89628	1.3081	0.593361	1.64707	0.810934		1.43707	1.17995	1.4724	1.6684	8.70091	3.83181	19.6169	0.954758		0.988997	0.834144	1.01017	0.841805	2.52999	2.1882	5.68102	1.16573
			1.07444	1.20864	1.09672	0.852259	1.69695	0.894075	2.06668	1.53996		0.976527	1.45056	1.0719	1.00765	11.3362	2.9487	21.3517	4.80107		1.04992	1.77622	1.2453	1.06151	3.6268	2.51267	4.39848	2.17501
			0.707197	0.94457	1.02628	0.873869	3.39998	1.30597	2.18445	2.79551		0.712588	0.584249	0.769619	0.530657	9.91381	1.02656	7.56306	6.42		0.963046	0.674934	1.07085	0.718865	5.84802	1.45929	3.21591	2.79289
			0.929511	1.00599	0.886996	0.849137	1.70634	1.72126	2.1727	1.727		0.880128	0.809482	0.698644	0.675916	2.64723	2.0962	6.76623	4.65937		1.00576	0.914884	1.3631	0.618412	1.82633	1.33375	4.5503	1.77309
			0.960161	0.830077	1.13131	1.04371	1.39449	2.49748	3.80576	1.46946		0.82073	0.63572	0.69889	0.775383	8.67524	2.94997	5.33371	3.79482		0.694526	0.603614	0.90125	0.744434	2.78253	1.63447	3.35682	1.37098
			1.12047	1.19754	1.16254	1.09442	1.5679	1.70328	1.56341	0.959491		1.38438	1.94324	0.910462	0.993469	2.34677	2.98758	5.0495	1.37799		1.43159	1.81082	0.794427	0.608292	2.9432	1.59334	1.68298	0.630993
									3.02394	2.26059								9.27847	6.9802								3.88431	1.98952
Figure 9												Figure 9									Figure 9
Myometrium						TNFα									IL-1β									CXCL-1
Fold change			PBS+USM		N-9+USM		PBS+UP		N-9+UP			PBS+USM		N-9+USM		PBS+UP		N-9+UP			PBS+USM		N-9+USM		PBS+UP		N-9+UP
			Proximal	Distal	Proximal	Distal	Proximal	Distal	Proximal	Distal		Proximal	Distal	Proximal	Distal	Proximal	Distal	Proximal	Distal		Proximal	Distal	Proximal	Distal	Proximal	Distal	Proximal	Distal
			1.37652	0.958466	2.38439	2.73632	1.75004	3.06136	7.76602	1.52481		1.08012	0.709386	0.999599	2.04156	1.38565	2.91168	10.3528	1.23673		0.862449	0.884303	1.06634	2.22985	3.64544	8.71055	15.6377	1.17299
			0.949847	1.15284	1.86449	1.29238	1.67937	1.14897	4.81036	1.06962		0.892065	1.68961	1.14032	0.313366	1.91659	1.38236	8.10132	0.863965		1.31537	1.52418	0.2042	1.47456	5.13665	1.78012	12.4788	2.52106
			0.764826	0.905015	0.646453	1.36136	3.12848	2.91146	6.52258	6.83366		1.03785	0.834316	0.640849	0.451929	3.46576	1.10919	7.94764	2.77236		0.881492	0.741931	0.362043	0.497518	8.99178	2.66848	10.1914	16.7573
			1.05585	0.553472	1.62257	1.11056	2.0925	0.608787	7.81309	7.69578		0.869703	0.585126	0.580277	0.68737	3.10522	2.17973	9.04087	4.68039		0.630799	0.555399	0.563492	0.559283	6.98082	0.537755	7.98131	18.4557
			0.566996	2.05895	0.962315	1.13914	5.81017	2.83842	7.70279	3.6025		0.716396	1.12591	0.758894	1.68121	9.81173	3.17556	5.55778	1.35432		0.595348	1.57002	1.44643	1.07076	18.904	7.85117	4.5311	5.43379
			1.67039	0.877524	1.52895	1.95828	2.73276	3.40105	2.85759	1.98621		1.605	1.51791	0.751767	1.06313	2.26243	2.99566	2.41136	1.75302		2.6628	1.14681	0.467215	1.12195	1.55274	3.34993	3.81908	1.40814
									7.75429	15.5876								7.01833	15.7549
Figure 9												Figure 9									Figure 9
Fetal Membranes						TNFα									IL-1β									CXCL-1
Fold change			PBS+USM		N-9+USM		PBS+UP		N-9+UP			PBS+USM		N-9+USM		PBS+UP		N-9+UP			PBS+USM		N-9+USM		PBS+UP		N-9+UP
			Proximal	Distal	Proximal	Distal	Proximal	Distal	Proximal	Distal		Proximal	Distal	Proximal	Distal	Proximal	Distal	Proximal	Distal		Proximal	Distal	Proximal	Distal	Proximal	Distal	Proximal	Distal
			0.5728	0.785572	0.591515	0.59265	2.07421	2.27233	8.30773	1.07694		0.592022	0.499794	1.26505	0.86264	4.11481	0.897888	8.69014	0.480613		0.686487	1.4687	0.792576	3.1998	1.48577	6.02789	2.14433	0.524635
			1.20927	1.67587	0.478443	1.26131	8.26965	1.89599	9.52291	5.70399		1.55831	2.15877	0.158423	0.509501	10.1362	0.769933	12.3872	8.10313		1.23567	1.88889	0.209849	1.35509	7.1967	1.38353	6.49933	1.4873
			1.44369	0.759581	0.946997	0.575121	14.2442	2.18156	16.5559	5.83104		1.08395	0.926832	0.525974	0.413533	18.8868	1.39106	18.1602	5.41875		1.17886	0.360463	0.730287	0.245469	6.26921	2.90787	5.75458	1.37187
			1.13516	0.696855	1.56994	1.7236	3.84312	3.82417	30.3834	11.6908		2.13413	1.00587	0.680505	0.802045	3.4477	5.88589	26.6607	11.1073		0.68514	0.953787	1.05383	1.33949	3.97766	27.8403	4.68413	22.7052
			0.74645	1.13853	1.64493	1.95046	53.6905	2.5809	26.6129	11.3528		0.513336	0.728524	0.649428	2.11365	26.478	4.49497	18.8677	8.65957		1.45956	0.99794	1.65744	3.14566	10.7442	3.71133	15.7519	8.41269
			1.18016	1.26041	1.28196	1.60631	5.88908	7.22747	7.55873	0.772891		0.912806	1.36463	0.757602	3.42311	2.84544	4.11129	2.76088	0.582246			1.05062	1.19135	6.25961	3.20433	3.97709	2.12951	0.425115
									10.8681	26.0183								6.12625	25.834								8.42182	62.7708
